# Supplementary material for: Distant Metastases of Breast Cancer Resemble Primary Tumors in Cancer Cell Composition but Differ in Immune Cell Phenotypes
Source: Cancer Res. 2024 Oct 22;85(1):15–31. doi: 10.1158/0008-5472.CAN-24-1211 (PMC11694063; doi:10.1158/0008-5472.CAN-24-1211)
Supplement: Supplementary Tables — 1-9 [file can-24-1211_supplementary_tables_suppst1-9.xlsx]

## Sheet: Table_1_Cohort_information
Clinicopathological Parameters n = 87	This table represents the associated clinical information about all primary tumor samples in the cohort
	Site of Metastasis
	Brain		Bone		Liver		Soft tissue		Multiple
	(n = 21)		(n = 20 )		(n = 14)		(n = 21)		(n = 11 )
	No	%	No	%	No	%	No	%	No	%
Age at initial diagnosis
Age < 55	17	80.9524	6	30	9	64.2857	8	38.0952	7	63.6364
Age >= 55	4	19.0476	14	70	5	35.7143	13	61.9048	4	36.3636
Histological subtype
Invasive-ductal	20	95.2381	17	85	12	85.7143	18	85.7143	10	90.9091
invasive lobular	1	4.7619	3	15	2	14.2857	3	14.2857	1	9.09091
Tumor (T) Stage
T1	4	19.0476	6	30	6	42.8571	5	23.8095	2	18.1818
T2	10	47.619	13	65	6	42.8571	13	61.9048	6	54.5455
T3	6	28.5714	0	0	2	14.2857	3	14.2857	2	18.1818
T4	1	4.7619	1	5	0	0	0	0	1	9.09091
Nodal (N) stage
Negative	6	28.5714	9	45	9	64.2857	13	61.9048	3	27.2727
Positive	15	71.4286	11	55	5	35.7143	8	38.0952	8	72.7273
Tumor grade
Grade 1	0	0	0	0	0	0	1	4.7619	2	18.1818
Grade 2	4	19.0476	10	50	6	42.8571	6	28.5714	5	45.4545
Grade 3	17	80.9524	10	50	8	57.1429	14	66.6667	4	36.3636
ER status
Negative	11	52.381	1	5	1	7.14286	6	28.5714	2	18.1818
Positive	10	47.619	19	95	13	92.8571	15	71.4286	9	81.8182
PR status		0
Negative	13	61.9048	2	10	2	14.2857	9	42.8571	3	27.2727
Positive	8	38.0952	18	90	12	85.7143	12	57.1429	8	72.7273
Her2 status
Negative	10	47.619	19	95	13	92.8571	19	90.4762	8	72.7273
Positive	11	52.381	1	5	1	7.14286	2	9.52381	3	27.2727
Molecular subtype
Luminal A	2	9.52381	12	60	4	28.5714	7	33.3333	3	27.2727
Luminal B	8	38.0952	7	35	9	64.2857	9	42.8571	6	54.5455
Her2	6	28.5714	0	0	0	0	0	0	0	0
TN	5	23.8095	1	5	1	7.14286	5	23.8095	2	18.1818
Median age at PT	47		64		45.5		59.5		45
Median age at metastasis	51		69		52.5		64.5		59

## Sheet: Table_2_Patient_Details
Patient.ID	Site.of.metastasis	PT	Age.at.PT	Age.at.Metastasis	Age.delta	T	N	M	Grade	ER	PR	Her2	molecular.subtype	intratumoral	stromal	margin
ID17	Multiple	IDC	38	38	0	3	1	1	3	1	1	0	luminal A	yes	yes	yes
ID5	Brain	IDC	46	50	4	2	0	0	3	1	0	0	luminal B	yes	yes	yes
ID62	Bone	IDC	65	65	0	2	2	1	2	1	1	0	luminal A	yes	yes	yes
ID53	Bone	IDC	33	41	8	2	1	0	2	1	1	0	luminal A	yes	yes	yes
ID43	Bone	ILC	75	78	3	1	0	0	3	0	0	0	TN	yes	yes	yes
ID3	Bone	IDC	62	72	10	1	0	0	2	1	0	0	luminal A	yes	yes	yes
ID63	Bone	IDC	64	68	4	2	2	0	3	1	1	0	luminal A	yes	yes	no
ID37	Bone	IDC	68	70	2	2	0	0	2	1	1	1	luminal B	yes	yes	yes
ID7	Bone	IDC	77	79	2	2	0	0	3	1	1	0	luminal A	yes	yes	yes
ID61	Liver	IDC	37	42	5	1	0	0	3	1	1	0	luminal B	yes	yes	yes
ID23	Liver	IDC	63	67	4	3	1	0	3	1	1	0	luminal B	yes	yes	yes
ID12	Liver	IDC	58	65	7	1	0	0	3	1	1	0	luminal A	yes	yes	yes
ID78	Brain	IDC	42	45	3	3	0	0	3	1	1	0	luminal B	yes	yes	no
ID52	Brain	IDC	60	64	4	3	1	0	3	0	0	0	TN	yes	yes	yes
ID30	Brain	IDC	40	43	3	1	0	0	3	0	0	1	Her2	yes	yes	yes
ID24	Brain	IDC	48	51	3	3	1	0	3	0	0	1	Her2	yes	yes	no
ID13	Brain	ILC	50	51	1	2	0	0	2	1	1	0	luminal A	yes	yes	no
ID56	Liver	ILC	66	75	9	2	3	0	2	1	1	0	luminal A	yes	yes	yes
ID83	Liver	IDC	42	42	0	3	1	1	3	1	1	0	luminal B	yes	yes	yes
ID81	Brain	IDC	42	53	11	2	1	0	2	1	1	0	luminal B	yes	yes	yes
ID33	Multiple	IDC	50	64	14	2	0	0	2	1	1	0	luminal A	yes	yes	yes
ID36	Brain	IDC	51	55	4	1	2	0	2	1	0	1	luminal B	yes	yes	yes
ID35	Bone	IDC	58	64	6	2	1	0	3	1	1	0	luminal A	yes	yes	no
ID68	Liver	IDC	35	42	7	1	1	0	3	1	1	0	luminal B	yes	yes	yes
ID88	Brain	IDC	44	47	3	4	1	0	3	1	1	1	luminal B	yes	yes	no
ID49	Brain	IDC	33	36	3	2	3	0	3	0	0	1	Her2	yes	yes	yes
ID19	Brain	IDC	59	61	2	2	1	0	3	0	0	1	Her2	yes	yes	yes
ID29	Bone	IDC	67	69	2	2	3	0	3	1	1	0	luminal B	yes	yes	yes
ID14	Brain	IDC	38	41	3	2	0	0	3	0	0	0	TN	yes	yes	yes
ID18	Brain	IDC	33	35	2	2	3	0	2	1	1	1	luminal B	yes	yes	yes
ID11	Brain	IDC	59	61	2	3	0	0	3	0	0	1	Her2	yes	yes	yes
ID69	Bone	IDC	48	66	18	2	1	0	2	1	1	0	luminal B	yes	yes	yes
ID44	Bone	IDC	49	60	11	2	0	0	2	1	1	0	luminal B	yes	yes	yes
ID47	Bone	IDC	51	56	5	2	1	0	2	1	1	0	luminal B	yes	yes	no
ID1	Bone	IDC	65	73	8	4	2	0	2	1	1	0	luminal A	yes	yes	yes
ID72	Brain	IDC	47	49	2	1	3	0	3	0	0	1	Her2	yes	yes	yes
ID71	Liver	IDC	48	50	2	2	0	0	3	1	1	0	luminal B	yes	yes	yes
ID28	Brain	IDC	50	51	1	2	1	0	3	0	0	0	TN	yes	yes	yes
ID15	Multiple	IDC	39	41	2	2	1	0	2	1	1	0	luminal B	yes	yes	yes
ID26	Liver	IDC	36	39	3	2	0	0	2	0	0	0	TN	yes	yes	yes
ID25	Multiple	IDC	29	38	9	2	1	0	1	1	1	1	luminal B	yes	yes	yes
ID65	Liver	IDC	43	55	12	2	0	0	2	1	1	1	luminal B	yes	yes	yes
ID79	Brain	IDC	52	53	1	3	2	1	3	1	1	1	luminal B	yes	yes	yes
ID41	Brain	IDC	43	43	0	1	3	0	3	0	0	0	TN	yes	yes	yes
ID45	Bone	IDC	68	69	1	2	1	0	3	1	1	0	luminal A	yes	yes	yes
ID42	Bone	IDC	36	41	5	2	1	0	3	1	1	0	luminal A	yes	yes	yes
ID22	Bone	ILC	50	60	10	1	0	0	2	1	1	0	luminal A	yes	no	yes
ID10	Bone	ILC	69	79	10	1	0	0	2	1	1	0	luminal A	yes	yes	yes
ID2	Brain	IDC	46	49	3	3	2	0	3	1	1	0	luminal A	yes	yes	yes
ID75	Brain	IDC	50	52	2	2	1	0	3	0	0	0	TN	yes	yes	no
ID77	Bone	IDC	55	69	14	1	0	0	3	1	1	0	luminal A	yes	yes	yes
ID73	Liver	IDC	28	32	4	2	3	0	3	1	1	0	luminal B	yes	yes	yes
ID16	Liver	IDC	65	67	2	1	0	0	3	1	0	0	luminal B	yes	yes	yes
ID27	Brain	IDC	59	61	2	2	1	0	3	1	1	1	luminal B	yes	yes	yes
ID58	Bone	IDC	64	74	10	2	3	0	3	1	1	0	luminal B	yes	yes	yes
ID8	Multiple	ILC	61	64	3	2	3	0	2	0	0	0	TN	yes	no	yes
ID9	Bone	IDC	65	73	8	1	0	0	3	1	1	0	luminal B	yes	yes	yes
ID31	SoftTissue	IDC	60	63	3	2	0	0	3	0	0	0	TN	yes	yes	yes
ID21	SoftTissue	IDC	65	70	5	1	0	0	2	1	1	0	luminal B	yes	yes	yes
ID86	Multiple	IDC	59	61	2	2	1	0	3	1	1	0	luminal B	yes	yes	yes
ID66	Multiple	IDC	28	29	1	3	0	0	3	0	0	0	TN	yes	yes	yes
ID50	Multiple	IDC	45	60	15	1	1	0	2	1	0	0	luminal A	yes	yes	yes
ID74	Liver	ILC	42	47	5	2	0	0	2	1	1	0	luminal A	yes	yes	yes
ID87	SoftTissue	IDC	68	70	2	1	0	0	3	0	0	0	TN	yes	yes	yes
ID85	SoftTissue	IDC	43	48	5	2	2	0	3	1	0	0	luminal B	yes	yes	yes
ID70	SoftTissue	IDC	38	53	15	1	2	0	3	1	1	0	luminal B	yes	yes	yes
ID60	SoftTissue	IDC	59	63	4	2	2	0	3	1	1	1	luminal B	yes	yes	yes
ID54	SoftTissue	IDC	20	21	1	3	0	0	3	0	0	0	TN	yes	yes	yes
ID46	SoftTissue	IDC	89	89	0	2	0	0	2	1	1	0	luminal A	yes	yes	yes
ID51	SoftTissue	IDC	28	34	6	1	1	0	2	1	1	0	luminal A	yes	yes	yes
ID40	SoftTissue	ILC	74	81	7	2	0	0	1	1	1	0	luminal A	yes	yes	yes
ID6	SoftTissue	IDC	71	74	3	2	0	0	3	0	0	0	TN	yes	yes	yes
ID84	SoftTissue	ILC	47	49	2	2	1	0	2	1	1	0	luminal A	yes	yes	yes
ID55	SoftTissue	IDC	66	71	5	3	0	0	2	1	1	0	luminal A	yes	yes	yes
ID48	SoftTissue	IDC	69	70	1	2	0	0	3	1	0	0	luminal B	yes	yes	yes
ID34	Liver	IDC	54	63	9	1	0	0	2	1	1	0	luminal B	yes	yes	yes
ID67	SoftTissue	IDC	67	72	5	1	0	0	3	1	1	0	luminal B	yes	yes	yes
ID59	SoftTissue	IDC	58	65	7	2	1	0	3	0	0	0	TN	yes	yes	yes
ID32	SoftTissue	IDC	51	51	0	3	3	1	3	1	1	0	luminal B	yes	yes	yes
ID76	SoftTissue	IDC	51	63	12	2	1	0	2	1	1	0	luminal A	yes	yes	yes
ID4	SoftTissue	ILC	59	64	5	2	0	0	3	1	0	0	luminal A	yes	yes	yes
ID57	Multiple	IDC	55	69	14	1	0	0	1	1	1	1	luminal B	yes	yes	yes
ID39	Multiple	IDC	58	59	1	2	1	0	3	1	1	0	luminal B	yes	yes	yes
ID38	SoftTissue	IDC	70	75	5	2	0	0	3	1	1	0	luminal B	yes	yes	yes
ID64	Multiple	IDC	33	36	3	4	3	0	2	1	1	1	luminal B	yes	yes	yes
ID20	Liver	IDC	63	64	1	1	0	0	2	1	1	0	luminal A	yes	yes	yes
ID80	SoftTissue	IDC	51	60	9	2	0	0	3	0	0	1	Her2	yes	no	no

## Sheet: Table_3_Tumor_panel
Metal Tag	Target	Antibody Clone	Final Concentration	Vendor	Catalogue Number	Lot Number	Clonality	Host Species
Nd143	Cytokeratin 19	Troma-III	4 ug/mL	Dev Studies Hybridoma Bank	Troma -III	2013-03-07	monoclonal	mouse
Nd144	Cytokeratin 8/18	C51	4 ug/mL	Cell Signaling Technologies	4546BF	2	monoclonal	mouse
Sm147	Keratin 14 (KRT14)	LL002	5 ug/mL	Abcam	ab7800	GR3197951-2	monoclonal	mouse
Nd150	c-Myc	9E10	5 ug/mL	Biolegend	626802	B201394	monoclonal	mouse
Gd155	Bcl-2	100	3 ug/mL	BioLegend	658702	B210779	monoclonal	mouse
Dy163	GATA3	L50-823	4 ug/mL	Bection Dickinson	558686	7235551	monoclonal	mouse
Er170	S6	D57.2.2E	2 ug/mL	Cell Signaling Technology	4858BF	15	monoclonal	mouse
Pr141	pan Cytokeratin	AE1	1 ug/mL	Millipore	MAB1612	2341224	monoclonal	mouse
Nd148	p53	EPR17343	5 ug/mL	Abcam	ab179477	GR3219267-1	monoclonal	rabbit
Yb173	mTOR	49F9	3 ug/mL	Cell Signaling Technologies	2976	11	monoclonal	mouse
Pr141	Keratin Epithelial	AE3	1 ug/mL	EMD Millipore	MAB1611	2607604	monoclonal	mouse
Gd158	Progesterone Receptor A/B	SP2	5 ug/mL	Abcam	ab239793	GR3251949-2	monoclonal	rabbit
Ho165	CD8a	C8/144B	2 ug/mL	E-Bioscience	14-0085-82	2003078	monoclonal	mouse
Gd156	c-erbB-2 - Her2	29D8	5 ug/mL	Cell Signaling Technologies	2165	13	monoclonal	mouse
Lu175	phospho-Rb	D20B12	2 ug/mL	Cell Signaling Technologies	8516BF	5	monoclonal	mouse
Dy164	Cytokeratin 7	RCK105	3 ug/mL	Fluidigm	3164028D	2091703	monoclonal	mouse
Yb174	E-Cadherin / P-Cadherin	36/E-Cadherin	3 ug/mL	Bection Dickinson	610182	6251878	monoclonal	mouse
Pt198	Ki-67	B56	5 ug/mL	BD Biosciences	556003	8116751	monoclonal	mouse
Y89	HLA-ABC	EMR8-5	5 ug/mL	BD Biosciences	565292	565292	monoclonal	mouse
In115	SMA	1A4	0.5 ug/mL	eBioscience	14-9760-82	2033287	monoclonal	mouse
La139	H3K27me3	C36B11	4 ug/mL	Cell Signaling Technology	9733BF	15	monoclonal	mouse
Nd142	Vimentin	EPR3776	2 ug/mL	Abcam	ab193555	GR3238979-8	monoclonal	mouse
Nd146	CD68	KP1	4 ug/mL	E-Bioscience	14-0688-82	2071775	monoclonal	mouse
Sm149	CD20	L26	4 ug/mL	E-Bioscience	14-0202-82	2059976	monoclonal	mouse
Eu151	Glucose Transporter GLUT1	EPR3915	4 ug/mL	Abcam	ab196357	GR3274479-1	monoclonal	rabbit
Tb159	Cytokeratin 5	EP1601Y	5 ug/mL	Abcam	ab214586	GR3257526-2	monoclonal	mouse
Dy161	Androgen Receptor AR	D6F11	5 ug/mL	R&D Systems	AF2188	VNQ0218041	polyclonal	rabbit
Er166	Carbonic Anhydrase IX	polyclonal_CA9_AF2188	3 ug/mL	Cell Signaling Technologies	5153BF	6	polyclonal	goat
Er167	Fibronectin	10/Fibronectin	3 ug/mL	Bection Dickinson	610078	6251888	monoclonal	mouse
Yb171	CD4	EPR6855	5 ug/mL	Abcam	ab181724	GR3215375-27	monoclonal	rabbit
Sm154	CD11c	D3V1E	5 ug/mL	Cell Signaling Technologies	45581BF	2	monoclonal	rabbit
In113	Histone H3	D1H2	1 ug/mL	Cell Signaling Technologies	4499BF	15	monoclonal	mouse
Sm152	CD3	polyclonal_A0452	5 ug/mL	Dako	A0452	20068606	polyclonal	rabbit
Eu153	Histone H3	HTA28	1 ug/mL	Biolegend	641002	B200946	monoclonal	rat
Gd160	CD274 (B7-H1- PD-L1)	73-10	5 ug/mL	Abcam	ab226766	GR3237208-3	monoclonal	rabbit
Dy162	CD45RO	UCHL1	4 ug/mL	Biolegend	304202	B265482	monoclonal	mouse
Yb172	vWF	poly vwf	4 ug/mL	Millipore	AB7356	3239865	polyclonal	mouse
Bi209	CD326 (EpCAM)	EPR20532-225	5 ug/mL	Abcam	ab225894	GR3190687	monoclonal	rabbit
Tm169	EGFR	D38B1	8 ug/mL	Cell Signaling Technologies	4267BF	23	monoclonal	rabbit
Dy162	CD45RA	HI100	4 ug/mL	Biolegend	304102	B255475	monoclonal	mouse
Er168	Ki-67	B56	4 ug/mL	BD Biosciences	556003	8116751	monoclonal	mouse
Yb176	cleaved PARP	F21-852	3 ug/mL	BD Biosciences	552596	2150663	monoclonal	mouse
Yb176	Cleaved Caspase3	C92-605	3 ug/mL	Bection Dickinson	559565	46620	monoclonal	mouse
Yb172	CD31	EPR3094	3 ug/mL	Abcam	ab207090	GR3229164-6	monoclonal	rabbit
Nd145	Rabbit IgG (H+L)	polyclonal_AI-1000	null ug/mL	Vector Labs	AI-1000	ZA0911	polyclonal	rabbit

## Sheet: Table_4_Tcell_panel
Metal Tag	Target	Antibody Clone	Final Concentration	Vendor	Catalogue Number	Lot Number	Clonality	Host Species
Pr141	pan Cytokeratin	AE1	1 ug/mL	Millipore	MAB1612	2341224	monoclonal	mouse
Pr141	Keratin Epithelial	AE3	1 ug/mL	EMD Millipore	MAB1611	2607604	monoclonal	mouse
Gd156	GITR / TNFRSF18	Polyclonal_AF698	10 ug/mL	R&D Systems	AF689	DVC0218031	polyclonal	goat
Gd158	CD7	EPR4242	2 ug/mL	Abcam	ab230834	GR3276697-2	monoclonal	rabbit
Er170	Caveolin-1	D46G3	4 ug/mL	Cell Signaling Technology	3267BF	7	monoclonal	rabbit
Dy164	CXCL13 / BLC / BCA-1	Polyclonal_CXCL13 / BLC / BCA-1	5 ug/mL	R&D Systems	AF801	BAS0317101	polyclonal	goat
Lu175	iNOS	SP126	5 ug/mL	Abcam	ab115819	GR3245763-1	monoclonal	rabbit
In115	SMA	1A4	0.5 ug/mL	eBioscience	14-9760-82	2033287	monoclonal	mouse
Nd142	CD38	EPR4106	3 ug/mL	Abcam	ab176886	GR3251769-4	monoclonal	rabbit
Gd160	CD45RA	HI100	5 ug/mL	BioLegend	304102	B291512	monoclonal	mouse
Dy162	CD45RA	HI100	4 ug/mL	BioLegend	304102	B255475	monoclonal	mouse
Ho165	CD8a	C8/144B	2 ug/mL	E-Bioscience	14-0085-82	2003078	monoclonal	mouse
Nd143	HLA-DR	TAL 1B5	1 ug/mL	Abcam	ab20181	GR3222279-4	monoclonal	mouse
Nd144	FSP1 / S100A4	EPR2761(2)	5 ug/mL	Abcam	ab216003	GR317174-1	monoclonal	rabbit
Nd145	CD15	HI98	5 ug/mL	BioLegend	301902	B291510	monoclonal	mouse
Nd146	CD68	KP1	4 ug/mL	E-Bioscience	14-0688-82	2071775	monoclonal	mouse
Eu151	Glucose Transporter GLUT1	EPR3915	4 ug/mL	Abcam	ab196357	GR3274479-1	monoclonal	rabbit
Dy161	TCF1/TCF7	C63D9	2.5 ug/mL	Cell Signaling Technology	2203	9	monoclonal	rabbit
Er166	Carbonic Anhydrase IX	polyclonal_CA9_AF2188	3 ug/mL	R&D Systems	AF2188	VNQ0218041	polyclonal	goat
Yb173	anti-Human CXCL12 / SDF-1	79018	5 ug/mL	R&D Systems	MAB350-100	JOJ0519031	monoclonal	mouse
Pt198	Ki-67	B56	5 ug/mL	BD Biosciences	556003	8116751	monoclonal	mouse
Y89	Myeloperoxidase MPO	Polyclonal MPO	4 ug/mL	Dako	A0398	2003045	polyclonal	rabbit
Sm147	CD163	EDHu-1	4.5 ug/mL	Novus Biologicals	NB110-40686	149022a	monoclonal	mouse
Sm149	CD20	L26	4 ug/mL	E-Bioscience	14-0202-82	2059976	monoclonal	mouse
Sm152	CD3	polyclonal_A0452	5 ug/mL	Dako	A0452	20068606	polyclonal	rabbit
Eu153	LAG-3	D2G4O	10 ug/mL	Cell Signaling Technologies	15372BF	5	monoclonal	rabbit
Sm154	CD11c	D3V1E	5 ug/mL	Cell Signaling Technologies	45581BF	2	monoclonal	rabbit
Gd155	CD279 (PD-1)	D4W2J	5 ug/mL	Cell Signaling Technology	86163BF	4	monoclonal	rabbit
Gd155	CD279 (PD-1)	EPR4877(2)	5 ug/mL	Abcam	ab186928	GR290706-2	monoclonal	rabbit
Tb159	Granzyme B	D6E9W	5 ug/mL	Cell Signaling Technologies	46890BF	3	monoclonal	rabbit
Dy162	CD45RO	UCHL1	4 ug/mL	Biolegend	304202	B265482	monoclonal	mouse
Er167	Tim-3	polyclonal_AF2365	5 ug/mL	R&D Systems	AF2365	UAJ0216111	polyclonal	goat
Er168	IRF4 / MUM1	EP5699	5 ug/mL	Abcam	ab240071	GR3255392-1	monoclonal	rabbit
Yb171	CD4	EPR6855	5 ug/mL	Abcam	ab181724	GR3215375-27	monoclonal	rabbit
Yb174	E-Cadherin / P-Cadherin	36/E-Cadherin	3 ug/mL	Bection Dickinson	610182	6251878	monoclonal	mouse
In113	Histone H3	D1H2	1 ug/mL	Cell Signaling Technologies	4499BF	15	monoclonal	mouse
Nd150	CD44	polyclonal_CD44	4 ug/mL	R&D Systems	AF3660	CFOE0216071	polyclonal	sheep
Dy163	FOXP3	236A/E7	5 ug/mL	E-Bioscience	14-4777-82	2129676	monoclonal	mouse
Tm169	CD140b (PDGF Receptor beta)	Y92	4 ug/mL	Abcam	ab215978	GR296584-4	monoclonal	rabbit
Nd148	Beta-2 Microglobulin	D8P1H	5 ug/mL	Cell Signaling Technology	12851BF	2	monoclonal	rabbit
Yb176	cleaved PARP	F21-852	3 ug/mL	BD Biosciences	552596	2150663	monoclonal	mouse
Yb176	Cleaved Caspase3	C92-605	3 ug/mL	Bection Dickinson	559565	46620	monoclonal	mouse
Yb172	vWF	poly vwf	4 ug/mL	Millipore	AB7356	3239865	polyclonal	mouse
Yb172	CD31	EPR3094	3 ug/mL	Abcam	ab207090	GR3229164-6	monoclonal	rabbit

## Sheet: Table_5_Myeloid_panel
Metal Tag	Target	Antibody Clone	Final Concentration	Vendor	Catalogue Number	Lot Number	Clonality	Host Species
Nd150	CD204	J5HTR3	5 ug/mL	eBioscience	14-9054-82	4338161	monoclonal	mouse
Dy164	Indoleamine 2- 3-dioxygenase (IDO)	SP260	5 ug/mL	Abcam	ab245737	GR3259345-1	monoclonal	rabbit
Er167	CD33	996810	1.5 ug/mL	R&D Systems	MAB11371-100	CLXF0118101	monoclonal	mouse
Tm169	CD209	C209/1781	5 ug/mL	Novus Biologicals	NBP2-54351	30835	monoclonal	mouse
Pr141	pan Cytokeratin	AE1	1 ug/mL	Millipore	MAB1612	2341224	monoclonal	mouse
Pr141	Keratin Epithelial	AE3	1 ug/mL	EMD Millipore	MAB1611	2607604	monoclonal	mouse
Dy161	TMEM173	SP339	5 ug/mL	Abcam	ab238796	GR3245429-1	monoclonal	rabbit
In115	SMA	1A4	0.5 ug/mL	eBioscience	14-9760-82	2033287	monoclonal	mouse
Nd142	CD38	EPR4106	3 ug/mL	Abcam	ab176886	GR3251769-4	monoclonal	rabbit
Nd143	HLA-DR	TAL 1B5	1 ug/mL	Abcam	ab20181	GR3222279-4	monoclonal	mouse
Nd146	CD68	KP1	4 ug/mL	E-Bioscience	14-0688-82	2071775	monoclonal	mouse
Nd148	CD20	L26	4 ug/mL	E-Bioscience	14-0202-82	2059976	monoclonal	mouse
Sm149	CD11b	SP330	5 ug/mL	Abcam	ab241408	GR3258740-1	monoclonal	rabbit
Eu151	Glucose Transporter GLUT1	EPR3915	4 ug/mL	Abcam	ab196357	GR3274479-1	monoclonal	rabbit
Gd156	CD16	EPR16784	5 ug/mL	Abcam	ab215977	GR3242357-3	monoclonal	rabbit
Tb159	CCR2 (CD192)	K036C2	1 ug/mL	BioLegend	357202	B240747	monoclonal	mouse
Dy162	CD45RA	HI100	4 ug/mL	BioLegend	304102	B255475	monoclonal	mouse
Ho165	CD8a	C8/144B	2 ug/mL	E-Bioscience	14-0085-82	2003078	monoclonal	mouse
Er166	Carbonic Anhydrase IX	polyclonal_CA9_AF2188	3 ug/mL	R&D Systems	AF2188	VNQ0218041	polyclonal	goat
Er168	Arginase 1	EPR6672(B)	5 ug/mL	Abcam	ab211961	GR3231162-2	monoclonal	rabbit
Yb173	CD14	SP192	2 ug/mL	Abcam	ab230903	GR3245776-1	monoclonal	rabbit
Yb174	E-Cadherin / P-Cadherin	36/E-Cadherin	3 ug/mL	Bection Dickinson	610182	6251878	monoclonal	mouse
Lu175	CD206 (MMR)	685645	4.5 ug/mL	R&D Systems	MAB25341	CEZR0217061	monoclonal	mouse
Er170	CD40	EPR20735	3 ug/mL	Abcam	ab228818	GR3259388-3	monoclonal	rabbit
Pt198	Ki-67	B56	5 ug/mL	BD Biosciences	556003	8116751	monoclonal	mouse
Y89	Myeloperoxidase MPO	Polyclonal MPO	4 ug/mL	Dako	A0398	2003045	polyclonal	rabbit
Nd144	CD370 (CLEC9A- DNGR1)	EPR22324	10 ug/mL	Abcam	ab245121	GR3255472-1	monoclonal	rabbit
Nd145	CD303	Polyclonal_DLEC / CLEC4C / BDCA-2	6 ug/mL	R&D Systems	AF1376	IDL0218101	polyclonal	mouse
Sm147	CD163	EDHu-1	4.5 ug/mL	Novus Biologicals	NB110-40686	149022a	monoclonal	mouse
Sm152	CD3	polyclonal_A0452	5 ug/mL	Dako	A0452	20068606	polyclonal	rabbit
Gd155	CD1c	3G1B3	6 ug/mL	Novus Biologicals	NBP2-61725	170831	monoclonal	mouse
Dy162	CD45RO	UCHL1	4 ug/mL	Biolegend	304202	B265482	monoclonal	mouse
Dy163	VEGF	G153-694	5 ug/mL	BD Biosciences	555036	8088599	monoclonal	mouse
Yb171	CD4	EPR6855	5 ug/mL	Abcam	ab181724	GR3215375-27	monoclonal	rabbit
In113	Histone H3	D1H2	1 ug/mL	Cell Signaling Technologies	4499BF	15	monoclonal	mouse
Sm154	CD11c	D3V1E	5 ug/mL	Cell Signaling Technologies	45581BF	2	monoclonal	rabbit
Gd158	MMP9	D6O3H	5 ug/mL	Cell Signaling Technology	13667BF	4	monoclonal	rabbit
Yb176	cleaved PARP	F21-852	3 ug/mL	BD Biosciences	552596	2150663	monoclonal	mouse
Gd160	CD274 (B7-H1- PD-L1)	73-10	5 ug/mL	Abcam	ab226766	GR3237208-3	monoclonal	rabbit
Yb172	vWF	poly vwf	4 ug/mL	Millipore	AB7356	3239865	polyclonal	mouse
Eu153	DC-LAMP (CD208. LAMP3)	1010E1.01	5 ug/mL	Dendritics	DDX0191P-100	DDX0191-059	monoclonal	rat
Yb176	Cleaved Caspase3	C92-605	3 ug/mL	Bection Dickinson	559565	46620	monoclonal	mouse
Yb172	CD31	EPR3094	3 ug/mL	Abcam	ab207090	GR3229164-6	monoclonal	rabbit

## Sheet: Table_6_tumor_PT
PERMANOVA primary tumors: tumor composition
adonis(formula = dist ~ molecular.subtype * Site.of.metastasis, data = tbl_grouping, permutations = 999)
pairwise for primary tumors
Tissue type:
pairs	Df	SumsOfSqs	F.Model	R2	p.value	p.adjusted	sig
Bone vs Brain	1	657.696	4.60243	0.125741	0.002	0.02	*
Bone vs Multiple	1	103.633	0.895835	0.0374892	0.496	0.496
Bone vs Liver	1	153.888	1.42705	0.0666003	0.156	0.222857
Bone vs Soft Tissue	1	180.982	1.24641	0.03749	0.246	0.3075
Brain vs Multiple	1	317.048	2.01188	0.0648746	0.06	0.136667
Brain vs Liver	1	703.91	4.50109	0.147571	0.004	0.02	*
Brain vs Soft Tissue	1	631.985	3.66322	0.0879247	0.007	0.0233333	*
Multiple vs Liver	1	218.721	1.72627	0.0921845	0.082	0.136667
Multiple vs Soft Tissue	1	142.059	0.887165	0.0296838	0.485	0.496
Liver vs Soft Tissue	1	315.318	1.9804	0.0707783	0.07	0.136667
Molecular subtype:
pairs	Df	SumsOfSqs	F.Model	R2	p.value	p.adjusted	sig
luminal A vs Her2	1	1237.88	12.0378	0.343565	0.001	0.0012	*
luminal A vs TN	1	1476.12	13.4261	0.316458	0.001	0.0012	*
luminal A vs luminal B	1	243.519	1.81545	0.0331193	0.081	0.081
Her2 vs TN	1	667.845	6.60553	0.292209	0.001	0.0012	*
Her2 vs luminal B	1	942.937	6.80999	0.145481	0.001	0.0012	*
TN vs luminal B	1	1269.52	9.17954	0.166358	0.001	0.0012	*
Signif. codes:
<= 0.001 '***'
<= 0.01 '**'
<= 0.05 '*'

## Sheet: Table_7_tumor_Metastasis
PERMANOVA metastasis: tumor composition
adonis(formula = dist ~ molecular.subtype * Site.of.metastasis, data = tbl_grouping, permutations = 999)
pairwise for metastasis
Tissue type:
pairs	Df	SumsOfSqs	F.Model	R2	p.value	p.adjusted	sig
Bone vs Brain	1	911.24	7.53052	0.190499	0.001	0.002	*
Bone vs Liver	1	187.104	1.81117	0.0830386	0.08	0.12
Bone vs Soft Tissue	1	68.2927	0.546552	0.0167929	0.822	0.822
Brain vs Liver	1	634.727	4.78322	0.155384	0.001	0.002	*
Brain vs Soft Tissue	1	977.202	6.89895	0.153655	0.001	0.002	*
Liver vs Soft Tissue	1	151.877	1.10412	0.0407363	0.322	0.3864
Molecular subtype:
pairs	Df	SumsOfSqs	F.Model	R2	p.value	p.adjusted	sig
luminal A vs Her2	1	1141.52	11.9959	0.374919	0.001	0.0012	*
luminal A vs TN	1	1257.3	12.4119	0.340875	0.001	0.0012	*
luminal A vs luminal B	1	267.506	2.19369	0.0474889	0.033	0.033	.
Her2 vs TN	1	804.705	9.70332	0.409365	0.001	0.0012	*
Her2 vs luminal B	1	734.712	6.09959	0.152111	0.001	0.0012	*
TN vs luminal B	1	1156.73	9.50732	0.200123	0.001	0.0012	*

## Sheet: Table_8_Permanova_PT_immune
PT & intratumoral only; based on full TIME composition								PT & intratumoral only; based on full TIME composition
																Signif. codes:
	DF	Sum of Sqs	MeanSqs	F	R2	p(adj)			DF	Sum of Sqs	MeanSqs	F	R2	p(adj)		<= 0.001 '***'
molecular.subtype (1)	3	300.3	100.083	1.4619	0.05015	0.0421	*	molecular.subtype (1)	3	300.3	100.083	1.4619	0.05015	0.0421	*	<= 0.01 '**'
site.of.metastasis (2)	4	445.1	111.268	1.6252	0.07434	0.0058	**	site.of.metastasis (2)	4	445.1	111.268	1.6252	0.07434	0.0058	**	<= 0.05 '*'
interaction (1x2)	8	654.2	81.78	1.1945	0.10928	0.1182		interaction (1x2)	8	654.2	81.78	1.1945	0.10928	0.1182
Residuals	67	4587.1	68.463		0.76622			Residuals	67	4587.1	68.463		0.76622
Pairwise (for site of metastasis)								Pairwise (for site of metastasis)
Pairs	DF	Sum of Sqs	F	R2	p	p(adj)		Pairs	DF	Sum of Sqs	F	R2	p	p(adj)
Bone vs Brain	1	58.3101	0.853488	0.022547	0.625	0.7813		Bone vs Brain	1	58.3101	0.853488	0.022547	0.625	0.7813
Bone vs Liver	1	36.6659	0.549927	0.01743	0.927	0.927		Bone vs Liver	1	36.6659	0.549927	0.01743	0.927	0.927
Bone vs Multiple	1	60.0705	0.885773	0.031764	0.539	0.77		Bone vs Multiple	1	60.0705	0.885773	0.031764	0.539	0.77
Bone vs Soft Tissue	1	213.02	2.75972	0.06941	0.007	0.035	*	Bone vs Soft Tissue	1	213.02	2.75972	0.06941	0.007	0.035	*
Brain vs Liver	1	45.0705	0.684368	0.020939	0.806	0.8956		Brain vs Liver	1	45.0705	0.684368	0.020939	0.806	0.8956
Brain vs Multiple	1	73.7867	1.10389	0.037929	0.339	0.678		Brain vs Multiple	1	73.7867	1.10389	0.037929	0.339	0.678
Brain vs Soft Tissue	1	230.712	3.02675	0.073775	0.004	0.035	*	Brain vs Soft Tissue	1	230.712	3.02675	0.073775	0.004	0.035	*
Liver vs Multiple	1	61.258	0.955357	0.041618	0.467	0.77		Liver vs Multiple	1	61.258	0.955357	0.041618	0.467	0.77
Liver vs Soft Tissue	1	154.844	2.03442	0.059775	0.027	0.09		Liver vs Soft Tissue	1	154.844	2.03442	0.059775	0.027	0.09
Multiple vs Soft Tissue	1	97.5511	1.2417	0.042463	0.227	0.5675		Multiple vs Soft Tissue	1	97.5511	1.2417	0.042463	0.227	0.5675
Pairwise (for molecular subtype)								Pairwise (for molecular subtype)
Pairs	DF	Sum of Sqs	F	R2	p	p(adj)		Pairs	DF	Sum of Sqs	F	R2	p	p(adj)
luminal A vs Her2	1	59.3537	0.843243	0.026481	0.574	0.6888		luminal A vs Her2	1	59.3537	0.843243	0.026481	0.574	0.6888
luminal A vs TN	1	149.721	1.90994	0.046686	0.038	0.153		luminal A vs TN	1	149.721	1.90994	0.046686	0.038	0.153
luminal A vs luminal B	1	103.468	1.51671	0.023509	0.097	0.194		luminal A vs luminal B	1	103.468	1.51671	0.023509	0.097	0.194
Her2 vs TN	1	93.1294	1.07309	0.062853	0.346	0.519		Her2 vs TN	1	93.1294	1.07309	0.062853	0.346	0.519
Her2 vs luminal B	1	51.4055	0.782092	0.019177	0.748	0.748		Her2 vs luminal B	1	51.4055	0.782092	0.019177	0.748	0.748
TN vs luminal B	1	125.254	1.71564	0.034509	0.051	0.153		TN vs luminal B	1	125.254	1.71564	0.034509	0.051	0.153
Signif. codes:
<= 0.001 '***'
<= 0.01 '**'
<= 0.05 '*'

## Sheet: Table_9_Permanova_Met_immune
Simple TIME composition (only metastasis, only intratumoral)
								Signif. codes:
	DF	Sum of Sqs	MeanSqs	F	R2	p(adj)		<= 0.001 '***'
molecular.subtype	3	40.01	13.3383	2.194	0.08095	0.013	*	<= 0.01 '**'
tissuetype	3	41.1	13.6991	2.253	0.08314	0.011	*	<= 0.05 '*'
molecular.subtype:tissuetype	7	60.49	8.6418	1.421	0.12238	0.094
Residuals	58	352.68	6.0807		0.71352
Total	71	494.29			1
Pairwise (for site of metastasis)
Pairs	DF	Sum of Sqs	F	R2	p	p(adj)
Bone vs Brain	1	11.329	1.77787	0.044	0.162	0.243
Bone vs Liver	1	17.3236	2.73273	0.089	0.035	0.07
Bone vs SoftTissue	1	24.5719	4.37186	0.101	0.002	0.012	*
Brain vs Liver	1	9.38312	1.1897	0.039	0.316	0.372
Brain vs SoftTissue	1	19.7173	2.91655	0.068	0.023	0.069
Liver vs SoftTissue	1	7.34757	1.06859	0.036	0.372	0.372
Pairwise (for site of metastasis)
Pairs	DF	Sum of Sqs	F	R2	p	p(adj)
luminal A vs Her2	1	23.3576	3.30857	0.106	0.016	0.096
luminal A vs TN	1	7.67731	1.09492	0.032	0.345	0.345
luminal A vs luminal B	1	13.6642	2.20523	0.041	0.077	0.189
Her2 vs TN	1	15.1606	1.86408	0.099	0.126	0.189
Her2 vs luminal B	1	10.4282	1.63756	0.045	0.158	0.19
TN vs luminal B	1	12.227	1.90601	0.045	0.12	0.189
T cell compartment composition (only metastasis, only intratumoral)
	DF	Sum of Sqs	MeanSqs	F	R2	p(adj)
molecular.subtype	3	29.49	9.8311	0.9483	0.03775	0.519
tissuetype	3	91.89	30.6316	2.9547	0.11763	0.0003	***
molecular.subtype:tissuetype	7	68.88	9.8403	0.9492	0.08817	0.551
Residuals	57	590.93	10.3672		0.75644
Total	70	781.2			1
Pairwise (for site of metastasis)
Pairs	DF	Sum of Sqs	F	R2	p	p(adj)
Bone vs Brain	1	14.8128	1.48706	0.0367	0.15	0.18
Bone vs Liver	1	22.2923	2.23756	0.0765	0.049	0.093
Bone vs SoftTissue	1	44.9471	4.65994	0.1067	0.001	0.006	**
Brain vs Liver	1	13.1828	1.13784	0.0391	0.31	0.31
Brain vs SoftTissue	1	36.7485	3.40595	0.0785	0.002	0.006	**
Liver vs SoftTissue	1	22.9698	2.0608	0.0686	0.062	0.093
Pairwise (for site of metastasis)
Pairs	DF	Sum of Sqs	F	R2	p	p(adj)
luminal A vs Her2	1	14.7391	1.33571	0.0471	0.257	0.5775
luminal A vs TN	1	12.9269	1.08536	0.0328	0.385	0.5775
luminal A vs luminal B	1	7.28278	0.6011	0.0119	0.737	0.848
Her2 vs TN	1	9.17782	1.06922	0.0592	0.371	0.5775
Her2 vs luminal B	1	11.1606	1.05408	0.0292	0.339	0.5775
TN vs luminal B	1	6.21566	0.547906	0.0135	0.848	0.848
Myeloid compartment composition (only metastasis, only intratumoral)
	DF	Sum of Sqs	MeanSqs	F	R2	p(adj)
molecular.subtype	3	304.8	101.6	2.041	0.079	0.0012	**
tissuetype	3	470.4	156.78	3.1496	0.122	0.0001	***
molecular.subtype:tissuetype	6	237.2	39.53	0.7941	0.062	0.8957
Residuals	57	2837.4	49.78		0.737
Total	69	3849.8			1
Pairwise (for site of metastasis)
Pairs	DF	Sum of Sqs	F	R2	p	p(adj)
Bone vs Brain	1	215.457	4.11954	0.0955	0.001	0.0015	**
Bone vs Liver	1	247.999	4.87235	0.1578	0.001	0.0015	**
Bone vs SoftTissue	1	89.7052	1.74782	0.0429	0.063	0.063
Brain vs Liver	1	222.802	4.6242	0.1462	0.001	0.0015	**
Brain vs SoftTissue	1	172.828	3.49295	0.0803	0.001	0.0015	**
Liver vs SoftTissue	1	176.892	3.78213	0.1229	0.002	0.0024	**
Pairwise (for site of metastasis)
Pairs	DF	Sum of Sqs	F	R2	p	p(adj)
luminal A vs Her2	1	126.028	2.43374	0.0827	0.014	0.028	*
luminal A vs TN	1	139.278	2.68	0.0796	0.002	0.012	*
luminal A vs luminal B	1	133.693	2.50745	0.0478	0.005	0.015	*
Her2 vs TN	1	74.1044	1.34882	0.0777	0.206	0.2472
Her2 vs luminal B	1	76.2121	1.37928	0.0379	0.175	0.2472
TN vs luminal B	1	48.2685	0.876869	0.022	0.566	0.566
Detailed TIME composition (only metastasis, only intratumoral)
	DF	Sum of Sqs	MeanSqs	F	R2	p(adj)
molecular.subtype	3	394.4	131.471	1.791	0.069	0.0038	**
tissuetype	3	781.2	260.397	3.548	0.136	0.0001	***
molecular.subtype:tissuetype	6	388.7	64.778	0.883	0.068	0.7472
Residuals	57	4183.5	73.395		0.728
Total	69	5747.8			1
Pairwise (for site of metastasis)
Pairs	DF	Sum of Sqs	F	R2	p	p(adj)
Bone vs Brain	1	267.365	3.6258	0.085	0.001	0.001	***
Bone vs Liver	1	294.562	4.05425	0.135	0.001	0.001	***
Bone vs SoftTissue	1	331.401	4.43482	0.102	0.001	0.001	***
Brain vs Liver	1	246.939	3.38282	0.111	0.001	0.001	***
Brain vs SoftTissue	1	298.291	3.98218	0.091	0.001	0.001	***
Liver vs SoftTissue	1	271.949	3.65404	0.119	0.001	0.001	***
Pairwise (for site of metastasis)
Pairs	DF	Sum of Sqs	F	R2	p	p(adj)
luminal A vs Her2	1	167.133	2.11533	0.073	0.012	0.039	*
luminal A vs TN	1	165.532	1.96193	0.06	0.042	0.084
luminal A vs luminal B	1	157.365	1.96142	0.038	0.013	0.039	*
Her2 vs TN	1	121.256	1.44586	0.083	0.169	0.2535
Her2 vs luminal B	1	95.8376	1.22518	0.034	0.231	0.2772
TN vs luminal B	1	82.6309	1.00079	0.025	0.455	0.455
